# Supplementary material for: Doppler Ultrasound Indices and Fetal Biometry as Prenatal Markers of SGA or Non-SGA Developmental Trajectories in Naturally Nutrient-Restricted Sheep Pregnancies from Patagonia
Source: Animals (Basel). 2026 May 14;16(10):1499. doi: 10.3390/ani16101499 (PMC13203453; doi:10.3390/ani16101499)
Supplement: Supplementary file 1 [file animals-16-01499-s001.zip]

Archive with 1 entries (1 files):
- animals-4241760-supplementary.pdf
